# Supplementary material for: Study on the synergies and trade-offs of sectoral water use and their relationship with economic development
Source: PLoS One. 2025 Jul 3;20(7):e0327626. doi: 10.1371/journal.pone.0327626 (PMC12225809; doi:10.1371/journal.pone.0327626)
Supplement: S1 File — (XLSX) [file pone.0327626.s001.xlsx]

## Sheet: Industrial Water Use (10⁸ m³）
Province	2018	2019	2020	2021	2022
Beijing	3.3	3.3	3	2.9	2.4
Tianjin	5.4	5.5	4.5	4.8	4.6
Hebei	19.1	18.8	18.2	17.7	16.3
Shanxi	14	13.5	12.4	12.3	11.6
Inner Mongolia	15.9	14.6	13.4	13.4	13.2
Liaoning	18.7	18.3	16.9	16.5	15
Jilin	16.7	14.1	10	9.2	8.7
Heilongjiang	19.8	19.5	18.5	17.8	14.6
Shanghai	61.6	58.9	57.9	65	63
Jiangsu	255.2	248.3	236.9	250.2	245.5
Zhejiang	44	40.8	35.7	35.8	35.4
Anhui	91	85.2	80.4	82.1	78.9
Fujian	62.1	56	41.1	35.4	24.4
Jiangxi	58.8	59.4	50.4	48.7	42.2
Shandong	32.5	31.9	31.9	32.6	33.1
Henan	50.4	45.2	35.6	28	21.3
Hubei	87.4	91.3	77.6	85.6	80.9
Hunan	93.2	90.8	58	62.1	50.9
Guangdong	99.4	94.6	80.4	78.2	73.4
Guangxi	47.6	49	34.7	36.5	31.6
Hainan	2.9	2.8	1.5	1.5	1.4
Chongqing	29.1	28.1	17.1	19.3	17.1
Sichuan	42.5	37.9	23.5	21.8	21.2
Guizhou	25.2	25.4	18.7	20	11.2
Yunnan	21	20.8	16.5	15.7	14.2
Tibet	1.5	1.5	1.2	1.1	1.1
Shaanxi	14.5	14.8	10.9	10.9	10.7
Gansu	9.2	8.7	6.2	6.5	6.3
Qinghai	2.5	2.8	2.4	2.5	2.7
Ningxia	4.3	4.4	4.2	4.2	4.5
Xinjiang	12.6	11.5	10.7	11.2	10.9

## Sheet: Domestic Water Use (10⁸ m³)
Province	2018	2019	2020	2021	2022
Beijing	18.4	18.7	17.2	19.4	18.6
Tianjin	7.4	7.5	6.6	7	7.2
Hebei	27.8	27	27	27.8	27.8
Shanxi	13.4	13.8	14.6	15.1	15.1
Inner Mongolia	11.2	11.7	11.6	11.7	11.3
Liaoning	25.5	25.3	25.4	26.6	26.4
Jilin	14.1	13.4	13.3	13.1	12.8
Heilongjiang	15.7	15.6	14.9	15.9	15.4
Shanghai	24.5	24.2	23.6	24.7	23.8
Jiangsu	61	64	63.7	66.1	65.6
Zhejiang	47.2	47.2	47.4	50.6	52.5
Anhui	34.1	34.7	35.1	36.5	36.1
Fujian	33.6	34.2	33	32.4	31.8
Jiangxi	29	29.1	28.8	28.8	29.2
Shandong	36	37.3	37.5	40.3	41.3
Henan	40.7	41.6	43.1	45.1	43.6
Hubei	54.4	54.6	50.3	51.9	51.7
Hunan	45.7	46.7	44.4	48.4	45.9
Guangdong	102.1	103.6	107.9	117.9	116.7
Guangxi	40.8	41.2	35.4	36.1	36.1
Hainan	8.6	8.5	8	8.5	9.1
Chongqing	21.5	21.9	22.4	22.5	22.4
Sichuan	54.4	54.1	53.6	57	57.8
Guizhou	19.5	20	18	20	20.3
Yunnan	23.6	23.3	25.1	27.5	27.6
Tibet	2.9	3	3.3	3.5	3.3
Shaanxi	17.4	18.1	18.9	20.3	20.2
Gansu	9.2	9.6	9.3	9.7	10.3
Qinghai	3	3.2	3	2.9	2.9
Ningxia	2.6	3	3.7	3.7	3.7
Xinjiang	14.8	15.7	17.3	18.7	19

## Sheet: Total Export Value (10⁸ CNY)
Province	2018	2019	2020	2021	2022
Beijing	18638000	18288000	20478000	33178000	22636000
Tianjin	30308000	28410000	28116000	37057000	37187000
Hebei	32626000	33120000	34597000	43226000	49093000
Shanxi	10891000	10162000	9818000	15896000	15664000
Inner Mongolia	4927000	5081000	4516000	6270000	7978000
Liaoning	38194000	38440000	31864000	38624000	42892000
Jilin	3682000	3640000	3226000	3778000	5330000
Heilongjiang	3178000	3882000	3757000	4968000	5533000
Shanghai	119381000	117338000	115851000	130775000	138106000
Jiangsu	275200000	277674000	275342000	326468000	360964000
Zhejiang	216280000	234133000	243787000	296387000	331353000
Anhui	24064000	27460000	33124000	42950000	51966000
Fujian	69272000	75020000	76764000	101660000	115729000
Jiangxi	17762000	20121000	24293000	30839000	46489000
Shandong	114413000	117885000	124173000	184128000	207932000
Henan	38469000	41061000	45380000	55653000	59863000
Hubei	20898000	21986000	26405000	32849000	39389000
Hunan	13895000	18188000	21238000	24510000	35138000
Guangdong	467559000	496667000	522968000	583093000	589104000
Guangxi	11702000	13323000	14674000	19542000	26625000
Hainan	3073000	3337000	2781000	2882000	5699000
Chongqing	30372000	34318000	38089000	46661000	46547000
Sichuan	31580000	36418000	45535000	53497000	59580000
Guizhou	3786000	3589000	4085000	4711000	4651000
Yunnan	6953000	10017000	11771000	12540000	16353000
Tibet	268000	385000	173000	262000	226000
Shaanxi	19970000	18295000	18502000	24821000	27305000
Gansu	1713000	1527000	1249000	1397000	1883000
Qinghai	217000	159000	126000	202000	381000
Ningxia	1812000	1919000	1550000	2480000	3079000
Xinjiang	10196000	11892000	8555000	11568000	19442000

## Sheet: Total Import Value (10⁸ CNY)
Province	2018	2019	2020	2021	2022
Beijing	65220000	59111000	59246000	68712000	73994000
Tianjin	63365000	65539000	59004000	65997000	72094000
Hebei	24995000	32172000	34613000	45068000	44659000
Shanxi	5353000	5603000	5360000	7758000	5527000
Inner Mongolia	8153000	8776000	9719000	12306000	13872000
Liaoning	50199000	53768000	50077000	59672000	62189000
Jilin	10518000	9622000	10330000	12005000	10047000
Heilongjiang	12510000	13254000	10463000	13610000	17570000
Shanghai	201142000	209293000	215470000	259759000	262894000
Jiangsu	197813000	189856000	198630000	233126000	231386000
Zhejiang	74875000	77286000	78353000	103341000	123482000
Anhui	15101000	16493000	18975000	23530000	24223000
Fujian	44657000	45451000	42380000	58095000	61724000
Jiangxi	9381000	10461000	11018000	12966000	16683000
Shandong	125795000	129357000	120439000	159733000	179996000
Henan	19714000	19878000	26405000	32427000	33918000
Hubei	12947000	15103000	16258000	18513000	22210000
Hunan	9524000	10878000	11881000	12216000	11386000
Guangdong	332130000	320076000	311401000	369919000	358934000
Guangxi	28198000	31687000	31474000	45152000	44339000
Hainan	8939000	8464000	8690000	10091000	12695000
Chongqing	14687000	17823000	20007000	23801000	23388000
Sichuan	29953000	35595000	35610000	38283000	43256000
Guizhou	1720000	1183000	1082000	1884000	2336000
Yunnan	10974000	13073000	11977000	14104000	17567000
Tibet	150000	43000	21000	146000	13000
Shaanxi	14453000	15512000	17005000	19167000	14282000
Gansu	2561000	2183000	2696000	3570000	4534000
Qinghai	170000	178000	89000	57000	50000
Ningxia	849000	974000	476000	532000	777000
Xinjiang	12754000	13845000	10212000	10804000	15978000
